# Supplementary material for: Exploring drug resistance genes in Acinetobacter baumannii using metagenomic next-generation sequencing
Source: Front Microbiol. 2025 Oct 9;16:1669208. doi: 10.3389/fmicb.2025.1669208 (PMC12546095; doi:10.3389/fmicb.2025.1669208)
Supplement: Supplementary file 2 [file Table_1.xlsx]

## Sheet: Sheet1
Genename	Sample Number
adeA	23
adeH	22
Acinetobacter baumannii AmvA	21
LpsB	21
Acinetobacter baumannii AbaF	20
adeL	20
abeM	19
adeI	19
adeJ	19
adeK	19
adeN	19
adeR	19
abeS	18
adeB	18
adeC	18
adeF	18
adeG	18
adeS	17
Acinetobacter baumannii AbaQ	13
msrE	13
ADC-73	3
ADC-216	2
OXA-128	2
OXA-167	2
OXA-398	2
OXA-422	2
OXA-435	2
OXA-893	2
ADC-104	1
ADC-125	1
ADC-141	1
ADC-147	1
ADC-156	1
ADC-164	1
ADC-188	1
ADC-217	1
ADC-3	1
OXA-121	1
OXA-131	1
OXA-148	1
OXA-170	1
OXA-366	1
OXA-382	1
OXA-406	1
OXA-440	1
OXA-442	1
OXA-483	1
OXA-559	1
OXA-718	1
OXA-723	1
OXA-739	1
OXA-760	1
OXA-766	1
OXA-772	1
OXA-79	1
OXA-828	1
OXA-829	1
OXA-882	1
OXA-916	1
TEM-194	1
TEM-195	1
